# Supplementary material for: A Novel Decision Tree Model for Predicting the Cancer-Specific Survival of Patients with Bladder Cancer Treated with Radical Cystectomy
Source: J Clin Med. 2024 Apr 10;13(8):2177. doi: 10.3390/jcm13082177 (PMC11050271; doi:10.3390/jcm13082177)
Supplement: Supplementary file 1 [file jcm-13-02177-s001.zip]

Archive with 1 entries (1 files):
- jcm-2931142-supplementary.pdf
